# Supplementary material for: Speech language pathologists’ attitudes on bilingual practices for children with autism in India: A qualitative study
Source: PLoS One. 2026 Mar 26;21(3):e0343695. doi: 10.1371/journal.pone.0343695 (PMC13020778; doi:10.1371/journal.pone.0343695)
Supplement: S2 Appendix — (XLSX) [file pone.0343695.s002.xlsx]

## Sheet: Participant 1 (L)
Excerpts	Codes
I always tell them to you know continue in speaking in their native language but also introduce English because English is required for school what happens to some parents is that they stick to their native language and then the child finds it very tough to socialize and mingle in the school so I always actually tell them to you know introduce both the languages	introduce English to native language to avoid school and social issues
actually most of them are bilingual but what I have noticed is when the child goes to school English become more predominant language and many of the children only speak their native language may be in one one word or two two words you know I have noticed that there expressive language is poor in their native language when they join their school okay English will become more dominant right that's…	mostly bilingual children, English overtakes native language when they start schooling
crucial to know the child's native language I have noticed is it is possible to give intervention when you don't know the language if the parent is present during the therapy	can use mother as a medium during therapy if slp is not proficient in child's native language.
I feel it is still possible even if you are not fluent in the native language but definitely if you are more fluent and their native language of course the progress will be better and the child will learn better	proficiency in the native language improves intervention progress.
it becomes a little tough you know because I will have to always use the help of the parents and sometimes you know the way the way they will talk to the child is not how I would want to yes definitely that would be an issue and what I normally do is this I cannot manage then I will always refer to someone who speaks the child's native language you know with whom the child will benefit better fro…	I occasionally refer to clinicians who speaks native language of child to avoid relying on parents.
yes I think in the Indian languages you know we have this problem we can assess the child well in maybe Hindi kannada English and main ones	lack of standarardized test materials in less spoken languages
if I have to assess a child in konkani I would find it tough because I can I have to think in konkani and I can speak in only layman konkani if I have to assess it it I would require some help and time so ya	Without standardised materials, assessing in a language with low proficiency is challenging.
so for intervention most of the times I'll be able to manage but yeah definitely there will be some pros and cons okay	easier to carry out interventioneven with less proficiency
I feel that yes definitely speech therapist needs to you know at least be spoken I mean fluent in few languages	required for an SLP to speak in more languages
here in Goa the parents want the child to speak in English out you know so if that is the case and then I don't think it is that much of your requirement but definitely it will help you bond with the child if you know the native language okay	In goa, parents prefer english. But knowing the native language helps in rapport building with the child
you can also help a lot more people you know that those languages that you are fluent if you are not fluent in a particular language then the you amount of help you give will be less yes like maybe you can do parent training and things like that but actually taking intervention for the child like that would be tough	Being multilingual lets you help more children
that if the child is introduced to both languages generally the child pick it up faster but it depends on the severity also	simultaneous exposure benefits, depending on severity
if the child on the more severe part of the spectrum then the parents might have to stick one language with speaking with child and it doesn't stress the child out that all depends on that	monolingual approach benefits children with severe ASD
it completely depends on that particular child some children I would say definitely continue with 2 languages and whichever languages you want the child to learn but if the child isn't able to pick up one language also then sometimes I would suggest only one okay	monolingual approach benefits children with severe ASD
so I would not say that they will not be able to pick up the language but what happens is that the sensory issues that may you know make it tough for them to learn expressive language okay it is just easier easier for the parents to stick to one language and then the child picks it up that is what I have noticed	If they have associated disorders, severe ASD children may struggle to learn both languages.
but some parents even when the child is on you know the severe they have you know introduced child the both and the child has picked up so it all depends on the child you know how what is their IQ what is the severity and that is more important	some children with severe ASD learnt two languages as reported by parents
even any person you know who has been introduced that is early age to a language will always pick up better than in the later years I' am not saying they won't pick up later but it becomes tough and it will take more time	early exposure enhances the chance of learning two languages
here in India bilingual approach is used from the child is born, maybe the other countries they will stick to monolingual and then they will go to Bilingual later when the child goes to school but here child here in India I just feel from birth they are introduced to you know at least 2 minimum 2 languages if not three	exposure of languages since birth differs with different counteries
then yes they will it will be an advantage that they may be more fluent in English then when they are learning two languages at the same time and then there are learning two vocabulary and 2 grammars you know	easier to learn two languages simultanoeusly
but one thing has happened is that suppose we have a grandparent who doesn't speak English then they are born with their grandparents they kind of suffer they are not able to communicate with that family member who is not fluent in English	grandparents mightnot know english
issue because you know the child spends much time with the grandparents know that family member you know the nanny yeah also so it depends on you know there is same situation as well that is how I advise the parents suppose it is the nuclear family and the child is exposed to use English at home in school and even if you never looked after them then I would say that time you know to keep the chil…	if living in a nuclear family, children will be exposed to english but this becomes difficult if grand parents come into this scenario
child parents are both working and they have left with grandparents who only speaks their native language or a nanny who speaks only their native language then it will be difficult child if not you know getting enough of exposure and communication then when the parents are not a doubt then I would suggest you know would be advantageous to have bilingual	for children with working parents, staying with grand parents bilingual approach benefits
yes sometimes children find it tough you know to pick up a second language but if they introduce early on i feel they are able to manage	early exposure to two languages will be easier to pick up
decision has to be made by the parents and the therapist you know what they want to do some parents feel you know the child is being stressed and they prefer to just to stick to one and that is also okay some parents you know think their mother tongue is very important and they want to go for both and even that is you know works	language should be decided by parents, some misinterpret two language exposure, native language may be crucial for some and prefer bilingual approach
sometimes they do mix up like so for example thry English and Hindi mix up the grammar its you know the subject object verb will be in English and then the grammar will be Hindi they have to yeah so they take the little longer to understand	code mixing
depending on you know who they are socialising with then who they are talking to then who that person who and that person will also understand the language or not yes yes	depend on communication partner
yes in conversation yes not reading and writing but at least they should you know be able to communicate with that person or family member in the other language what i have noticed here in goa the parents choose to only speak in English because here they generally live in nuclear families so it is comfortable and also schooling is in English everybody in the community generally speak English or H…	functional communication
definitely when I was in manipal then they would just be more in Kannada and less in English I have noticed that at least till the child is before the child is going to school so that period of time, I feel it just depends on the age and case	prefence of languages depends on region variability
maybe in some situations the child will miss out on social situations which they don't understand at least functional communication in that places you know because everyone example if you go to a family function everyone will be speaking in their native language and the child is lost	functional communication in native language helps the child in social situations
you dont want that child who feel that way he and first of all they have social communication issue and then on top of that they arent able to communicate in that social environment	child should not feel isolated
I would say that in a situation it depends on the child I would say that even a monolingual practice for the child up to a certain age is okay and you know may be introduced the second language later on once the child is communicating socially and is proficient in that language	monolingual approach can be useful till a certain age
always keep your child say in both the native language and in English you know because both are beneficial for the child with some parents will decide to focus on one language for a period of time before introducing the second but what I have noticed is once a child comes to me generally they are around maybe 2 or 3 years of age and once they are diagnosed also you know that by that time the chil…	parents misinterpret that exposure to two languages for children with ASD is a mistake
yes definitely most parents have been advised to stick to one language that is English okay because of school because most of them they have been advised by the doctors by the teacher by even other speech therapists to stick to only English sometimes it's very stressful for the parents to stick speaking to the child in their native language only yes and then they have to make the change	parents switch to English on advice from other professionals, which can be stressful.
if the parents has only been speaking in their native language with child and the child has an understanding at least even if they are not speaking yes they can comprehend only in that native language and suddenly to change it to only English is it is very tough for the child is stressful	sudden shift of language will be stressful on the child even if th child id nonverbal
that the parent is not proficient in English and everyone has told them you know they have to speak with the child in English that becomes very tough	becomes tough to speak with the child without being proficient to parents
sometimes the child will be going to tuitions and for extra classes so if they cannot learn from that parent then you know they get help extra help from other person	exposure to english through other sources
I would do more for bilingual approach because may be in therapy if the parents really wants it in English and not the native language I would do therapy in English and the parents would try their level best how much ever they are proficient in English at home but also not stop the native language	prefer bilingual approach and uses intensive english if parents are not proficient
they need to do a lot of research coming up you know what can be done what cannot be done and but I would say each client is different and with the parents you have to work for them what their views are and advice them better according to their child activities also	evidence based practice
i always try to keep myself updated also by attending workshops and training and what I do is whenever there is a parent training program I would always advise the parents to go for it you know it would help them and a multidisciplinary approach is always better anyway even if its you know a training program done by an occupational therapist physiotherapist but if pertaining to them I will always…	would encourage parents to attend workshops
noticed from the last few years parents are stressing more on English thats what I have noticed that's the change before I when I was you know studying they would prefer to speak to their native language and once a child is verbal in their native language then they would start with English	shift to english is a major change over last few years
because what happens is whenever they go through admission to any school anything like that they see in the child has an advantage to child speaking in English and it adds a benefits and yes adds a benifit and less stressful for the child and thenminimum going to child is in school	english adds on a benefit in the process of schooling

## Sheet: Participant 2 (SK)
Excerpts	Codes
perspective about bilingual the more the languages it has its both merits and demerits merits is that you are competent in multiple languages which will benefit you in the long run especially in academic or in other areas of your life later on at the same time it's also advantages to have good cognitive flexibility to the alternate between 2 languages so there are good cognitive Resources which a…	Bilingualism helps with academics and code switching, demerits For disordered individual, it's advisable to focus on one language until they're proficient before adding a second.
yes to the highest level of requirement it is that that therapist should be competent in the native language of the child if not the therapist should be competent to train the mother to perform activities in their native language	therapist should be fluent in child's native language. If not, train mother to moderate intervention.
so first would be I would think of translator or I would look for person who would be competent in that language to conduct assessment or therapy, translator in terms of translating directly to the child or to translate instructions to the mother or I would convey it in language which is common to the parents and Ask the parents to communicate with the child	would use a translator who would act as a moderator between SLP and child or SLP and mother.
generally for language assessment we use ALD modified the version the Manipal version of Manipal manual of adolescent language sorry Assessment of language development and since that is language independent it can be translated or used in whichever language which the Child is proficient in either translated or interpreted or in anyhow so usage of tools only in language assessment is not a problem…	ALD or MMALD translated into the child's native language
it doesn’t have to depend upon their language background of the child so their resources are purely based upon the need of the child communication level and of course based on the severity of ASD you will decide what type of resources so I can't list out what are the types yes it totally depends upon the need of the children type of the type of severity or type language level of the child	resources are to be child specific and depends on the severity of ASD
yes of course more the language is the better because that's more advantage for an slp	essential to be proficient in more languages
the ASD exposure to bilingual it may be of concern because they may not be able to focus on one language so rather than exposing them to two it's always recommended they they be spoken in their native language or their language which is commonly used at home so the parents would have to decide which language would they have to Settle for	preferrable to use one language over two
ASD is very heterogeneous group okay so not you can't compare one child with another child so when you are asking me such question even if I keep a scenario in mind that scenario may not be applicable in a general way	ASD is heterogenous and is individual specific
because child with ASD may have auditory comprehension issues he may have other visual related issues other motor issues So what I am saying it may not apply for other cases	may have associated conditions
that is the question then we have to be very specific in what type of ASD are you know trying to answer this okay because if if it was some other disorder yes it is a very straightforward response but with ASD with heterogeneity in them I really don't know how to answer this so you can use this also as my response okay this is also response what I am giving you	its hard to answer specific to ASD due to heterogeneity unlike other disorders
you really can't say based on the heterogeneity of the population you can have mild you can have severe at the same time you can have associated problems with in this child so whether it applies it gives an impact or not it's very individual specific so I can't comment on that	cant comment on impact of bilingual approach as it is hetrogenous
he more severe the ASD the more difficult they will have to comprehend or you know when exposed to two or more languages	when exposed to two languages, as the severity increases the difficulty to comrehend increases
they are bringing with child really early to us may be may be 2½ or 3 years and looking at the background of the parents they both parents are speaking two different languages and then they speaking with their child also in those same 2 languages that is the mothers native and the fathers native happening to be different then I would I would suggest them to stick to one language	during early intervention ,Using one language is preferable if parents speak two.
but at the same time if the child is exposed to a language spoken by the parent has one and probably you know the maid or the caregiver who are the grandparents who happens to be not so frequently in the environment of the child then ofcourse focus on only one language again so again it depends on you know what all are the community background environment of the child	Language choice should depend on the child's communication partner and environment.
now if the child is brought very late to us and and if the child is school going age and if a child has problems in communication but yet the child is you know intervenable or treatable then I would suggest them to focus on the language spoken at school but at the same time the child is really young and not school going then I would suggest native language	For schoolchildren, it's best to use the school's language, and for those who don't, their native language.
what to do I could convince them by giving them scenario what they may have to face after a couple of years wherein the child may encounter issues on language proficiency or language dependent so I would give them certain futuristic scenarios what would they be how would they be handling a type of you know a type of situation when the child is unable to focus on multiple languages when required s…	discussing future scenarios and advising parents about bilingualism
at least focusing on one language would be always beneficial to communicate the functional requirement for the child requires to communicate and considering if it is mild but if the child is no considering the child severe category moderate plus severe but if the child is way in the mild zone then I would suggest why not you can communicate in 2 languages okay	Focusing on two languages helps mild ASD children communicate better.
yes it would provided if the child is you know it it can impact in a positive and a negative way as positive way because the child is proficient to communicate with peer groups of a different linguistic background and negative because he may not be well proficient because he he has to use two languages but the same time it may find he may not be so comfortable in speaking in the language which he…	Bilingualism has beneficial effects on the child's ability to communicate with people from different linguistic backgrounds, but it also has negative effects because the child may not be fluent in both languages.
slp better prepared probably if they are comfortable or native speakers of that child and of course eventually they become well prepared that is in terms of language usage at the same time in terms of being aware of the interventional approaches you eventually happen to become better prepared as well so one is preparation from a linguistic point of view and one is from preparation from understand…	skills improve with experience, in terms of both language usage and interventional approaches
even if you happened to attend the workshop you may not learn the language right Yeah what what the child should speak but what can we done is it what do you say evolving a system wherein during the undergraduation only students are required to learn the local languages which may help benefit them at least in the 3rd year or internship where they will have to interact with a different language So…	to improve good proficiency in many languages
overall nothing basically that every linguistic choice which has to be made for an interventional process for an ASD requires to be made keeping the child and the family and the community where the child is brought up in though it is very customised and it cannot be generalised	the choice of intervention should be individual specific depending on the cultural background

## Sheet: Participant 3 (AK)
Experts	Codes
if they are bilingual they are equally fluent in both the languages or more fluent that in both the languages they are able to hold a conversation in both the languages usually	Being bilingual is being able to converse in both languages
more frequently i am saying lot of them because a lot of them are either hindi user's hindi language basically because i am working in north india the primary language is hindi and their mother tongue is hindi and the secondary is this one english and also in school its in English medium school so most of the cases are in english and also because the parents are wanting their kids to only to lear…	Most cases I see in north India are hindi and english, and parents prefer their children to acquire english.
as so the catch is that if a family is only on the therapy as and they are choosing the picture cards and the mode of communication is through single words and choosing that word you know can be english it should be English because then that is the child is able to communicate to everyone around him then i dont think that we really have to do the native language but yes if in case they are consid…	If the child speaks English with the family, there shouldn't be a problem. If they only speak their native language at home, knowing it is crucial.
In the first case I should speak to the parents if the information is not clear or the parents are not around because I am working as school set up so lot of time I didnt i see the people I need the people but my first interaction is generally with the with the child and in that case I prefer using English	As I work at a school, I prefer English and ask the parents if the information is understandable if needed use them as a medium when around
not as of now because I live in Delhi and in Delhi you really dont find them as in you know even if i also I see marathi child I see that most of the parents are wanting their child to learn English because then the child will not have a barrier that know here at home he is learning one language but he is not generalising or he is supposed to generalise different language outside so they all want…	I don't use the languages I learned in college and parents here prefer English.
more languages. see it is definitely better if you know more languages for therapy there is no doubt about it but if you have chosen a population or if you choose a the place where you get to see only one kind of language then there is no harm I don't think it will or it is a mandate for a SLP to know more languages	knowing more languages is beneficial, however it depends on where you work.
but definitely yeah if you see if I have to work in some place I should know the language which is a native language there based on region and your case load basically see even in karnataka if the parents are wanting only the yo know sessions to be conducted in english then i am sure SLP they can manage yes and the SLP doesn't the requirement is not knowing kannada okay so based on the case load …	often necessary to know the regional language again it relies on parents priority for intervention
so, definitely see exposing the child to multiple languages at early years is slight risk actually but if the child is showing the lag and switch language ability if there is a associated condition with autism then in that case i think sticking to one language and and functional vocabulary working on functional vocabulary of one particular language is more beneficial than you know teaching 2 lang…	during early years if the child has confusion and code switching its better to stick to one language especially if the child has other associated conditions
oho i may be wrong but I think exposing them to one language is better than exposing them to two languages in the early years i think	during early years monolingual approach is better
if the child is exposed to multiple languages again in the early years after we have known that the child is already in ASD and the language milestones are not achieved in that case exposing child to multiple languages will only confuse the child	ASD children with delayed language skills should be exposed to one language to avoid confusion.
at the moment the child supposed to say that particular word like if he wants water but he is supposed to learn words water and pani then the chances are there that the child will get confusion and will not use any one language see he will just remain quiet or or continue dragging or use gestural communication so in that case i think it gives them the chance of better generalization if everyone i…	The child can be generalized to one language to avoid other nonverbal communication and strengthen his vocabulary in that language.
yes it will be difficult for the child to learn a second language when they are experiencing delays in their first language	child will find it difficult to pick the secong language with delays in first language
if the child is mild or moderate autism spectrum disorder then i think the child can be exposed immediately like right from the birth they should be exposed to other languages but if the child is on the moderate or severe spectrum then in that case i think we should stick to one language and continue doing that until the child is verbal enough and he is able to express his needs through communica…	Children with less severity are easier to expose to two languages since infancy.
it will definitely help but considering the language i don't feel there is a need or I need to work on both the languages so i think if child is proficient in one language they will be able to. basically what i feel in autism is what is important is the child should be able to communicate more important than you know the variety of languages that they know so i think if he is able to communicate …	for children on the spectrum, communication should be prioritised over language ability.
I do suggest parents that once you say one language like proficient in one language then you can paraphrase the same thing in second language may be in the mother tongue and this will also help the child in getting exposure and also if the second language is registered faster we never know lot of times in autism in general which language they are registering faster so in that case it is easier fo…	i would suggest parents to do a simultaneous exposure of the second language alond with the first language
I think its a good practice if the language chosen is the language of the community where the child is supposed to you know stay in the long run you know like the years to come for example he is in mangalore and the parents know that the child will always stay in mangalore then even if he learns kannada it is cool but if the child is in kannada for a small period of time and then moving to maybe …	for monolingual approach, the choice of language exposure for the child should depend on the region the child stays and the communication partners
so again if the child is mixing the language milestones and its severe i will suggest the parents to stick to one language but if the child has quiet second language and we want to work on second language or the child has acquired now or is in acquiring stage then we want the child to also learn the second language which is again important then i will suggest you know you paraphrase your sentence…	For a severely autistic child with delayed second language expression, I recommend focusing on second language with first language support.
Yes most of the parents where i see are they have voluntarily chosen or its their decision so we have never told them that what to work on but i have seen that parents are wanting to see only in english because most of them they see that the child in long run is going to go out and then find a community which talk in english more than in hindi and that is why we have chosen english which may not …	the choice of language for intervention is based on parents choice, and here most of the parents prefer english over other languages as it helps children in long run

## Sheet: Participant 4 (SS)
Excerpts	Codes
bilingualism it is a fact of life, especially in India every child is exposed to minimum two languages therefore therapy should be done in both the languages is definitely sometimes a call but it should not be stopped from the growth in the child even if the child is exposed or given therapy in one language the second language receptive language ability with the second language would be there it …	Bilingualism is crucial. Even if a child is exposed to one language, their receptive skills in another language will increase in a country like India.
it is very very important one is because the new concepts of the language can be understood and is taught in a better manner so as a policy in the special school that I work it is taught in English but in order to work out the pre linguistic aspects the mother tongue of the child really helps to keep them more focused	Knowing the child's language helps to focus and improve prelinguistic skills.
we have the policy of teaching English in the special school so, one we hardly says , second is if the child in the sense doesn’t know the second language the mother tongue of the child is the visual support will really helps the child understand So there is a lot of visual support are being used in the therapy classes as well as in their own regular classes there is visual schedule there is you …	Visual support helps the child focus and minimize tantrums even if the SLP doesn't know the child's language. hence we use visual schedule as a part of intervention.
e we have CARS GARS in terms of assessment then regularly being used we also you know the language assessment scales and even Assessment of language development and all of these are being used regularly and even ISAA as well as	CARS,GARS,ISAA as a part of assessment along with language assessment scales
it is a huge advantage It is a huge huge advantage as I said every Indian is at least exposed to two different languages one being English if they are sent to English medium schools the other one is their own mother tongue so every Indian as far as I have seen whoever are in whoever are coming to degree Umm have been exposed to minimum 2 languages because if you are entering till the degree level…	In a country like India, where most students learn English and their mother tongue, knowing other languages is a great advantage.
I don't have a problem in code switching I I I do not have any issues with code switching but for code mixing does have problem sometimes but then I would say it would be impractical for any Speech language pathologist to tell their clients let it be the child or the parents of that child together okay only one language and strictly do it you may not be very practical but yes we do tell them sayi…	As an SLP, code switching is fine but codemixing is not . but it is impractical as parents cannot expose their children to only one language.
but it is just that if you want the child to depending upon their expectations like if you want the child to start reading writing and all of that and they want to do it in English because every parents come around by saying okay I want to check my child does ABCD or write ABCD read ABCD able to tell ABCD all of that so when that happens that's when we are saying okay if you want that to continue…	If parents want their child to read, write, and communicate, they should focus on one language.	I assess children in both languages and tell parents what to expect relying on their language skills.
see if it is a second language what I have observed is in English becoming a second language slowly learning English to read and write May not I mean is okay because a child there are many children in the school that I have seen who are exposed to their mother tongue to only talk and actually read write and talk in English	Most children speak their native language and learn English for reading and writing.
yeah so and at the very early age also have an early intervention unit where at the very early age below below 3 years whoever have been identified below 6 years whoever have been identified with category we have put them in different classrooms where the mother also sits the mother is actually learning different techniques to teach the child whether that be behavioural or speech and language tec…	Through early intervention, we can engage mother in therapy and teach her techniques and generalize subsequently in all communication environments
maybe the parents are given bilingual approach right from the beginning where the child is identified with autism because if child is already exposed to different languages Many languages as my childhood exposed slowly one Kannada then as a part of early intervention also starting okay start doing English as well so we do early intervention in both the languages	Early intervention is possible in both languages if the child is exposed to two languages before ASD diagnosis.
ASD does matter severity of ASD it does matter and it is important to also known okay if at all these see that if the ASD severity is very high see at that point of time also talking a receptive language abilities in both the languages matter okay the reason being is ASD is more than you can expect the pre linguistics abilities of the child being very severe severely affected	It's prelinguistic and receptive communication skills that count, not severity.
the child would First prefer to take the instructions in their mother tongue and slowly being introduced a second language also immediately in order to receive the second language So what we say is “ kuth ko” sit down okay so this this immediate translations are been taught so but this happens only is it child comes with for early intervention	Start early intervention in mother tongue and slowly introduce second language.
again if it is very delayed intervention that has happened then these six to then we say look at the difference and we also and tell them we also have make very clear to the parents about what to expect them what not to what cannot be achieved like for example is a child has its own very well in one language with the other language is English is lacking way too behind so then they are being told …	If it's delayed intervention, parents should be aware of what to anticipate depending on the child's skills.
we would start doing a vocational aspect a vocational training would be introduced at that point if the child is round 10 years if the child is beyond 7 and rightly this difficulty then yes we do talk as a team with the special educators with you know OT PT and myself we all sit out and they will say okay this is the capability of the child so cognitively even they have they would have undergone …	We could start vocational training based on the child's capacity following psychological and OT/PT evaluations.
based upon that only we take a decision if the child is doing reading writing in Kannada very well they speaking Kannada very well but the child English is very bad then fine by to recommend them to go to Kannada medium school and then come here to you know to do the Kannada pragmatics of it okay okay	The child's reading and writing ability should determine the school's medium.
so if I tell I find a child who is ASD with that capability did I definitely go ahead and okay please this is the level at which the linguistic abilities of the child are there in Kannada and do reading and writing in Kannada and of course if they if I do send them to kannada medium school	If the child can read and write in his native language, I recommend a same-medium school.
in government policies they do have second language election so there I allow them allow the psychological psychoeducational assessments to help them out whether they can let go of the second language English or so you do have for early children and helping where they can let go of that so if a child with ASD is falling in that category and he definitely do recommend to undergo those and get cert…	the child can choose second language after psychological evaluation based on the test results and abilities
yeah I do find it advantageous if the child knows 2 different languages because its one language doesn't work the other language can help them communicate and presently I am in urban situation so I find it for child is to know two languages and is able to communicate in both the languages one language communication breakdown happens the child can repair the communication breakdown in the one lang…	Code switching helps bilingual children overcome communication and social challenges.
not at all I don’t deny having a monolingual approach as well because sometimes as I said if there is too big discrepancy between the second language as well as the first language I might have would recommend first go ahead with the first language ability but I wont deny the presence of second language and I wont deny even the growth of the second language that will occur because of the exposure …	If the child has a significant language gap between their first and second languages, monolingualism may help, but exposure to two languages will benefit.
It will, now advantage is see with respect to approaching the parents in what language they need to be taught in was never a problem because I do take very we do good amount of bilingual approach to the parents hardly feel it but automatically we also start seeing with the parents themselves switch to the other one like for example the child would come knowing Kannada exposed being to Kannada but…	Parents encourage the bilingual approach because it helps with schooling and English becomes the predominant language for children later on.
see yes I have to parents who have been told that okay from here on you are going to only English and when parents show up their concern their main concerns is Madam I don’t know much of an English how am i supposed to teach the child that is what is the main concern during with such dialogue	Parents concern is not knowing English to speak to the child
we tell them saying that okay we are going to go step by step we are going to you are also going to learn we are going to teach you how to tell first in Kannada and then how to translate the same in English so that is how the early intervention we do so we tell him okay if you have to ask this question in Kannada it could be that the child knows every bit in the labels of all the fruits, animals …	parent-child training during early intervention
yes their mothers are compulsorily attending throughout the session so in our early intervention model we have the mother coming in at 10:00 o'clock and leaving at 1:00 o'clock after attending the entire days I mean that particular entire shift so where they have undergone language therapy speech language therapy session where they would undergo sensory integration session they would undergo spec…	The mother should attend sessions with the child, including sensory integration.
yes yes they are supposed to follow everything at home practice everything at home and come back not just that sometimes we also do speech and language therapy sessions in their respective classroom so that even the teacher is aware of what is happening and how it is happening and is there you know in during the special education sessions or behavioural therapy session they can inculcate this voc…	generalize the techniques used at home and in class including behavioural therapy sessions
what happens in special education session is predominantly work on cognitive aspects their predominantly work on behavioural aspects so when you are trying for me if there is you know chicken hen and an egg situation that happened so usually when and learning occurs your behaviour comes down okay whereas behaviour cannot come down until something	Cognitive and behavioural aspects should be prioritised.
okay one is always always always plan your session take time extra time to 15 minute 15 minutes is only for preparation the activities the goals first is look at the goal then you plan your activities as per the goal and then you would also need to have the activity material with you which are appropriate to achieve that goal like you cannot be using a toy to do to achieve a goal with this much h…	Planning therapy and activities is crucial.
it is a must we have is an ongoing it is a very ongoing procedure it is an ongoing for an SLP throughout their life they will they will never be enough they can you always be need to keep going back to our books we always need to keep reading our theories again and again and again as to okay it has this theory if it is a child or that theory if it is a child what is happening with the child why s…	review of literature and evidence based practice
I have just enough plan your therapy well plan your therapy well know your goals very well make those goals after talking listening to the parents listening to the teachers don’t underestimate psychoeducational assessments they give a guidance make sure you correlate your speech and language assessment with the psychoeducational assessment because that is what gives a better clearer picture and I…	psycholoigical assessments should be included along with speech and language assesssment
okay so that's why our assessments are so closely mirroring the psychology that is why there is no cognition there is no speech and how would you know that there is a cognition only if there is an expression more haa they are very closely interlinked that’s why we have to very closely work with the teachers with the special educator if possible go through the NCERT books go through the state syll…	should communicate with teachers and know state and central board syllabus to monitor te child abilities
because and we will never underestimate the power of the daily routine so don’t bother the child who is 5 year old or a 6 year old with okay how do you I mean teaching them okay this is call brushing this is a toothbrush this is a this that is a this don’t do that the child might already know because the child is going through that daily routine so find out the basic communicate every child by 4 …	should not overlook the child's understanding of daily life and receptive skills in general

## Sheet: Participant 5 (NT)
Excerpts	Code
in general bilingualism for that matter more than one language definitely help in language learning we know children are capable of learning as many as thirteen languages I have read somewhere and especially during their critical period if they’re exposed to many languages you can definitely develop their cognition and also their functions like the language functions and it does help them communi…	Exposure to more languages during the critical period promotes cognition and language functions, helping the child communicate better.
I support bilingualism because ultimately we are communication services we must we must try and develop communication skills it could be expressive language that is being used so I support bilingualism, whichever language the child is able to communicate his/her	Bilingualism improves child communication.
I don't oppose it if the child is exposed to 2 languages I don't say do not use 2 languages okay I just say if the child is exposed to two language let the environment be the same and if depending upon the proportion of the languages that he was exposed to like if he is exposed to more of Hindi than English but the child is expressing more in English than Hindi then I would I would not oppose tha…	if the child is exposed to two languages with different levels of expressive skills i wouldnt stop that rather support	the exposure to two langugaes and its affects will be individualistic
the child, see it’s very important for us to know what kind of environment is he in and what kind of spoken language and also the digital language that he’s exposed to so because you know many times we children are exposed to, the language exposure is more from the digital media also yes so understanding the language exposure is verbal language in environment including with digital media	it is important to know the languages exposed to the child in all his communicative environments including digital media
its very very important for us if the child is exposed to English YouTube videos and child is expressing in English then in that case and the child is not expressing in Hindi though the parents have been talking in Hindi that means the child is comfortable more in English and I would then you know start to probably use more English commands or English phrases that the child could probably use you…	Despite parents' second language use and digital language exposure, the language dominant in expressive skills should be chosen for intervention.
what option do I have okay so see I believe that when it comes to children with ASD its not only working with the child that matters it also working with parents that matter so if I am able to communicate with parents I would emphasise more on parents understanding what I'm trying to do and parent involvement in the session itself so that wherever I am not able to bridge that communication he or …	I would engage parents as a medium and learn a few phrases or poems for intervention if I didn't know the child's language.
no I don’t I’ll not accept with any resources specifically for bilingualism okay So what I do I do informal assessment okay yeah and based on my informal assessment like observation and interviewing and you know I based on that then I make my plan	informal assessment
okay I might take some time what happens is that I do observation for say 45 minutes time while I'm engaged with the child so it’s more like I’m actively you know engaged in the environment and simultaneously I'm observing also and I record that session and then and I also ask parents to send me the videos in a very natural setting pre-recorded videos are always best because they are not manipula…	Assessing the child in different scenarios and communication environments is beneficial.
okay so I learned Gurmukhi and I have also had a child who used to speak Gurmukhi so I learned that but I'm not very confident I switch between Hindi and Punjabi you know and I can read Gurmukhi okay but as far as spoken language is concerned the confidence I would say 30%	learnt a langauge later but not very confident
it would be best in a country like India it could be it will give an extra edge to an SLP if he or she knows an extra language definitely definitely yes and when we are making our children learn language when we are making parents learn so many things I think if the need arises every SLP should be ready to learn a language why not	New language acquisition helps SLPs work better with children and their parents.
okay fine so if parents see it’s not only the language you know but there are there are pre linguistic skills also involved in ASD so I feel it’s not only be the language that children are exposed to that’s kind of hampering their language development if the pre linguistic skills delay there’s a deficiency in both skills the social skills also which are you know the not only the early identificat…	Pre-linguistic skills should be prioritized over the number of languages exposed because ASD children are poor in communication
I feel if a child if exposed to 2 languages in the environment I think I will take you I will take ill make use of that factor and is the advantage I will not I will not change the environment for yeah but I would definite tell you about one this particular case in which mother was very fast in speaking in English but not very fast in speaking Hindi so she would she was so fast that my I also had…	Whenever a child is exposed to two languages, based on their pros and cons, one should be chosen without affecting the other.
I cannot pinpoint and tell you the answer to this because in little cases I have seen children doing very well in English when they get exposed to it but in a few cases I have seen that they are not you know capable of learning second language so yeah so I cannot discuss about this oh I cannot be certain telling the parents that exposing them to second language help the child I would say I’m not …	The child's benefit from two-language exposure is individualistic.
bilingualism okay so now when it comes to the home environment that the child is already exposed to 2 languages and the child uses of 2 languages that child usage of two languages but you know in the environment if the amount of exposure the amount of exposure to second language is not that much and the child is speaking more in the second language to the people around the community then it becom…	If a child is exposed to two languages and has better expressive skills in one than the other, both languages should be stimulated to improve communication interaction.
I know I have seen children going to school picking up English better than Hindi and I have seen children is not picking up English at all when they go to the school so it all depends upon child to child I would say okay	improving skills in both languages is individualstic
definitely it all depends that’s why I said case to case because if the severity makes a lot of lot of difference here right so I think severity does have any specially with children with ASD especially then they are non-verbal even if they are communicating in suppose I had a child who was exposed to Hindi a lot of a lot of Hindi in the environment the child was non-verbal and we used the planne…	The age at which a child should be exposed to two languages is individualistic and cannot be specified.
if the child is exposed to 2 languages at home already exposed to 2 languages at home then it would be great if SLP continue to expose the child to 2 languages during therapy also during assessment also during observation also during play also everything okay yeah
I would say more than the language the words that are being spoken the language word in which language the word will spoken more than that how the words are spoken contextually how they are put how they are reinforced how they’re used and that makes a lot of difference in children with ASD tell parents to first of all be attentive of their communicative pattern the kind of words they are using th…
I mean telling it from this perspective child is already exposed to 2 languages okay okay he is a child is not exposed to 2 language child is exposed to only one language I would not force to the parents code switch to 2 language because they will learn the language and then they will do you see that you know it starts to introduce the child I would not do that I make advantage of the language a …	I wouldn't force parents to expose their child to another language if they only speak one.
when the child goes to start going to the school the child starts to get stimulation in natural environment where things are not framed they are not structured you know they are not framed as per the child’s needs the child is just exposed to the environment where the where the teacher is saying stand up sit down why don't you eat this why haven’t you finished this in that then I will ask the par…	After the child starts school, he's naturally exposed to a second language, so I'll advise the parents to start stimulating in that language.
I have seen many parents do that but I must tell you if the parent is not well versed with the new language it’s a blunder it is child tends to make many grammatical mistakes if the parents is not well versed with the grammar so I think it all depends sometimes I see parents not able to make a few sentence correctly but they have shifted to a new language because the child needs and the child is …	The child could mislearn a language if the parents stimulate it in a language they are not proficient in
see sometimes parents have already switched to second language so I can only suggest them to work on their grammar and ask them to kind of learn the language proficiently in a better way learn together grammatical mistakes and all are not observed in the child’s language okay yes but if the parents ask me shall we switch to second language for the sake of the child because the child is exposed to…	I recommend parents switch to the child's preferred language and enhance their proficiency to avoid grammatical errors.
yes I think I think having procure tools standardised tools if they have it at that point of time it at that point of time it at that point of time better prepared if they know more languages then they will better prepared and if they keep on updating themselves with the changing scenario of ASD and then they’ll be better prepared do more courses and they are you know they are evidence based prac…	more standardized materials in different languages, Evidence based practice are needed
every child is different and I think one must not prepare a plan there is no one fit all plan so I think with experience you’ll learn how to what mistakes we’ve done in the past and what alteration we must do in our practice and that service every now so every SLP must keep on learning because we are teaching you know we are working on facilitating the development of language but what are we doin…	learning new languages and experience

## Sheet: Participant 6 (Da)
Excerpts	Codes
bilingualism is a kind of a boon for any child’s good development which actually improves because of the stimulation and we know know many of the theories also suggest that brain activity and all will be much better so I think bilingualism is one way is good for overall development of an individual	Bilingualism promotes language development in children.
Its very important because most of the times childs native language will be exposed their children exposed to their native language its very important and crucial ofcourse so we should first map assessment plan for the native language based on that whenever the bilingual or the second language is introduced we can based on this basement we can work on that so I think native language is the first …	Knowing the child's native language is crucial.
in my experience if it is marathi or even Telugu such languages i am not aware if I come across like that we have the compensation that we have started and that parents are aware of hindi or anything whatever they are aware of English or Hindi so we try to give them the inputs firstly and then we will try whatever what are the things we wanted to do with we do via parents so its one thing	use parents as medium if the language is not known
we will see if there are any students or anybody who know that particular language and will take help of them and we will make them to sit via them we will conduct okay like so these are the ways of execution	would choose clinicians who knows the child native language
no actually it is available but with us in our clinic or within our institution we dont have anything as such okay we just check for the language proficiency thats all if at all it is needed why okay otherwise no no we dont have	Standardized test materials are unavailable to us.
we are in the country or may be in the place where we have diverse culture diverse linguistic background people settled down we will be rather will be having our migrants localised migrants are much more wherever you take so to be an efficient SLP I think that particular the commonly used language if you are aware of such languages I think we will be an efficient practitioner if I'm not wrong tru…	SLPs in India benefit from knowing more languages to give better services.
first thing is simultaneous exposure we usually do not recommended because it might create confusion because already the child is not exposed to what has to be exposed for but if you start giving two two inputs or 2 languages because like they will be having the confusion want to take and what to not okay that might lead to another problem so that will be again a challenging task for SLP to what …	Two languages simultaneously may confuse autistic children with language delays.
so the very first thing is whatever the child is most exposed to or exposed during the day time that language must be must be trained first once that particular thing is achieved and he is able to differentiate with some of the context with the different language may be we can just parallelly introduce the second language okay based on the how how much does that particular language will he be exp…	once the child has good reception in one language then second language can be introduced simultaneously depending on the exposure
it is actually dependable on each individual it depends so in my opinion I say its it is an advantage but it depends on the age of the child and the socio economic status of the individual what is the communication demand of the child so all these things matters it will be an advantage	Bilingualism can benefit children depending on their age, socioeconomic status, and communication needs.
age 5 to 6 years yeah yeah so they will be exposed to different social situations by 5-6 years they might be put into school they would have attended therapy they might have to some park they must have been exposed to different different things after 5 if i am not wrong so I think when there they will speak various lot of different different languages okay so i think it would be helpful it will b…	in India due to social barriers prevent children from experiencing different social situations.	by the age of 5-6 the child would have been exposed to some social situation where child will benifit from two language exposure
the milder version maybe bilingualism you can work simultaneously work on both the languages and the improvement will be much better and when it comes to severe it's too hard to give such a deep simulation in both the languages	Simultaneous exposure benefits milder more than severe ASD's.
it was too hard and its time consuming and severity and most of the associated problems will be there and it's too hard for them for example to make him sit to make you understand so I think it depends it is it is actually dependable there is a relationship between age and the approach	as the severity increases its hard to give intervention
in their first language yes of course it is okay because why I am tellingg that even though the child was exposed to most of the child in the home the native language or the first language the child has delay second language is something which has not been exposed for the most of the time how it was been exposed is the first language okay so it is definitely difficult task to achieve the second l…	The child is delayed despite more first language exposure, and less exposure makes second language learning difficult.
it will be difficult it will be okay and moreover if the child is not able to there is no baseline no what the quality for example if I want to understand word something like that the new new word for me for example Toy in English before that I should be knowing know my native like toy is aatasaamanu okay so there is no correlation there is no base information at all there is no information at al…	Knowing one language makes learning another easier.
it will be helpful maybe with all the pragmatic aspects in bilingual intervention approach that would help for example bye bye ana taata in Kannada and Bye bye in English in sort of different different languages I think will not create such a confusion and it will be definitely helpful because they have some linguistic features so it will definitely help them for example using these rhymes will a…	bilingual approach helps pragmatic sills and improve language
in the current scenario I think it's better to have bilingual approach but it depends as I said earlier it depends on socioeconomic status in child communication demand so we will we will switch accordingly if the child is not exposed and he may not be exposed coming from rural background or remote areas I think they are not required any second language they are happy with only the monolingual on…	the choice of approach should depend on the socioeconoimc status and needs of the children
that was the first thing right it has been emerged into bilingual approach thats all it is required but in the current scenario bilingual approach is effective comparison to the other because of the bilingualism multilingualism these are the recent things	monolingual approach led to others, but bilingual approach is better today.
we will always earlier take a particular word for group of words which has some re rhyming kind of a thing which has more expressive thing like bye bye come here go there for all those things some things will take in 2 different way and we will try to correlate the example apple and all we cant say in Kannada we use english English like that we will give searching a word with the commonly used wo…	stimulation by parents in both languages spoken at home is crucial
one thing is first we check for the response of the child in which language the child is very responsive first thing is that if the child is responsive in the mother tongue we will tell the parents no no no now child is acquiring very rapidly in comparatively better in this language I suggest to take this rather than switching it let him master and he won't take this much of time to acquire this …	would choose the language in which the child is getting stimulated first for intervention	should counsel parents that children who are receptive to one language can easily learn a second.
first of all language proficiency ,rules of language should be known that is important with all the languages and how to introduce such thing that is very important and always you should have that knowledge to give the difference between that particular language and native language and other things or English that difference should be given and if at all the resources are available in that partic…	proficiency in more languages, Standardised test materials and evidence based practice

## Sheet: Participant 7 (Su)
Excerpts	Codes
In today situations bilingualism has become common and infact it is very rare to find monolingual	bilingualism is common in current india
okay it is important but we have to consider the preference of the parents okay about which language they communicate based on the parents options that will be chosen to the practice	knowing child native language is crucial as per parents preference	language of intervention should be parents choice
first thing is I work in a institution setup I look for atleast some student clinician who can help me out to treat the child okay second option would be to use the family member	take help from student who knows the language or parent as a moderator
we don’t have what happens is very often we find bilingual who speak who speak one of the Indian language as mother tongue and usually the second language will be English there are some situations where mother tongue will be the local regional language and some migrated you know family whose language kannada, malayalam such children also do come okay so each individual language we do assessment a…	assessment will be done in all the languages spoken by the child	Most Indians second language is English, hence assessment in both languages is possible
most often I have not specifically done assessment for such children coorgi children mostly come across Usually using English or kannada naturally we are doing assessment in available test material okay yeah and we have not translated it into coorgi and done it or their language	would use available language standardised test material for evaluation
there are situations where there is no test material at all in that particular language at that point of time we use some scales that are not language specific okay so specifically we cannot assess the vocabulary and other component but language development scale use to check language development in that particular language	in lack of standardised test materials language development scales will be used
taking intervention becomes little difficult it involves parents and you know Targets as per childs level and all that yess when it's assessment we have to really be judging the proficient and development of the child and we are not proficient some where there can be some minor differences in the assessment what we do	assessment and intervention without language proficiency is difficult.
in the present day scenario i think it should be it’s difficult to manage with one language okay because Indian education system itself imposes the child to learn more than 2 languages two or three so considering all that fluency is a requirement	Indian education requires two languages for children
while treating them I have always found that It becomes necessary to stimulate in both the languages Because there are so many borrowed words especially when the child is bilingual when we work on vocabulary you expect right then above that level then we have to we need to accept the requirements	Stimulating both languages during intervention promotes code switching.
very young children will miss the target work okay that time we won’t strictly stick on to one language we select word from both the languages but when we start working on their you know discourse or narration then we have to stick on to one language okay that is what happening that point it is usually mother tongue but rarely sometimes if parents ask us to especially if they are high functioning…	at word level work in both languages simultaneously, at discourse level one language after another	Especially for high-functioning autistic children, we can stimulate in both languages if school performance is good.
yeah especially in my case I totally take the parent they are the one who stimulate at home true and follow up what we are doing so I leave the decision to parents but sometimes we share the responses also For no good reason if they are sticking onto one language for any justification then we see the child and childs language stimulation environment and school based on all that we recommend them …	We recommend the intervention approach based on child abilities, but parents choose as they stimulate the child at home.
if the child is capable because of very well accepted that typical children can learn two languages but ASD is a you know very heterogenous condition so one language also they expect the child each child learns is very different so if the child is capable of learning two languages then i will encourage if the chid again it is individualistic but if the child is learning two languages it is good f…	ASD is heterogeneous. If the child can pick two languages, we encourage it, if not, we stick to one
we have to look into why the child has problem in learning the first language okay imagine if ASD is associated with intellectual disability or any such thing where language delay is due to that or that is what the language abilities of ASD itself is very heterogeneous so some of them have very good language and some of them are non verbal and all that and even comprehension skills vary and socia…	benefit of bilingual approach is individual specific as ASD is heterogenous
as early as possible the parents are having time to stimulate the child in both the languages can be as early as possible but what happens is thats what if the child has associated intellectual disability or anything they might be considering the child but so the child should follow the instructions then we can start	can start exposure of two languages as early as possible unless the child has associated conditions
yes i feel because again as per the review the severity is not very well correlated with how verbal they are so this is again thats a question but just going by when autism is more severe it's better to start with one language that is what i feel i feel i have not read anything about it particularly but i i do it i take some time to introduce only stick on to one and if the child is progressing t…	severity and language abilties are not always correlated but its better to start with one language if the severity is more
when ASD is not associated with other conditions actually it would be advantageous because bilingualism as such found to be good for their skills and some other component it can be useful	ASD children without associated conditions benefit more from bilingualism.
monolingual approach if the parent want treatment in one particular language child and if the child you know if you feel that the child would do better with one language only it is better to go with monolingual approach	monolingual approach can be chosen based on parents choice or if the child benifits from it
depends on the child age and what kind of intervention is it just early language development or things like that because bilingualism becomes inevitable when they enters school so in that situation if I have to say just monolingual approach may not be adequate but for very young children I feel monolingual approach can be good enough	monolingual approach may serve young children but not school-aged ones
when we discuss about which language to be taken out at that point I will definitely mention what is good for the child and you know I would also mention that what are the advantages of having both the languages and then 2 things definitely and if the parents still want in one language I will go ahead and second thing is if the parents are not bilingual this is there is no point then also ill go …	would explain the advantages of bilingualism and let them parents choose a language for intervention
I would recommend them to go with bilingual approach and ask them to stimulate in two languages most often I see that the child is exposed to second language at school that is the very typical situation but when we get children below 4 and all then it depends	suggest parents to stimulate in both languages	its typical for school children to get exposed to two languages
I would tell them not to completely switch over to that language may be divide the time to stimulate in both the languages because bilingual advantage can happen only when they use both for languages if they completely fix the language completely to the other one then there’s no point	counsel parents to stimualate in two languages rather switching completely to one
I think SLP has to look for what are the evidences for bilingual advantage and how well it can be applicable to children with ASD and also the factors to be considered while selecting the language on that if they are familiar with such data then it would be fine	evidence based practice
I think you have asked some more materials esp in the terms of assessment you know to deal with such children not only with ASD but overall in children with language disability becomes challenging as most of them are bilingual and we don’t have enough test materials and approach according to me is individualistic but there is an option if the child is capable of learning two languages then we can…	need for more standardised test materials

## Sheet: Participant 8 (HM)
Excerpts	Codes
the notion that children had to be taught in one particular language especially when it comes to speech and language therapy has to be taught in only one language but over the years during my clinical practice as well as through research it is very evident that it is not necessary that a child has to be taught in one language the child has to be taught in the mother tongue as well as whatever lan…	bilingualism improves knowlege and linguistic abilities of children
it is very essential especially this therapy you giving is not just for the child it is for the whole family how close the native language of the of the parents or the grandparents how are you going to convince them or how are you going to convey your ideas to them that is very important so every language has its own beauty be it any language be it Malayalam Kannada so the emotions or the kind of…	Knowing the child's native language is crucial for rapport building	The intervention procedure involves the child's communication partners, thus knowing their language is necessary.
in my opinion and also most important is to explain especially all parents might not be so educated all parents might not know to speak in English and we know that in speech and language intervention it is a holistic approach you need to counsel parents as well as the grandparents and it is very important that you as a clinician speak to the parents speak to the grandparents so it is important fo…	Speech and language intervention as a comprehensive approach involves counselling. if the parents don't speak a common language, knowing native language of the child becomes essential
one thing you can do is you can you can probably learn that language and do it for example I being a Malayali when I am shifted to Karnataka you learn the language for a little bit and try to do it but if you feel that the child is not benefitting from it and if the child is lacking a lot from it I think you know consulting another therapist who is well versed in that language would be really gre…	refer to a clinician who speaks childs native language
I do I used to take long back but feel its you know before any therapy there needs to be some kind of trust that has to be between the child and the therapist so that can be communicated a lot through the child mother tongue than any other language of course you can talk in English to the child over the time the child will learn the language but for me to build that trust to build the connection …	used mother as a medium in the past	try to use the child's native language to improve interaction and rapport
in terms for language assessment yes there are a lot of things at least in my mother tongue and other few languages which I know but there are just in India there are few assessment there are languages in which there are assessment materials are yet not developed	less standardised materials in indian languages
and another concern is of course there are some language materials which are developed are part of dissertation but they are not you know valid still in the wide population so there is always a query whether to use it or not so that’s why	test materials developed are not popular and not much used
when it comes to other kinds I am only talking about language disorders so there is alot lot lot amount of work done but even when I say you know some areas there are there is scarcity of test materials so I think more research has to be done on that of course we do have language assessment material for for bilingual English learners also we have ALD and for other languages we have Kannada langua…	update the old normatives and develop more test material in more languages
I know Tamil also I would say Tamil I am a little more proficient I won't say proficient but I am I am able to take a session or I am able to deliver my therapy sessions or assessment session in tamil but in kannada no I'm not proficient i still need a translator or I still need a help from a person so I am not that proficient in all the languages so I would really need another clinician’s help	would require help of other when using languages learnt in later stages
yes of course because you know people do shift places so there are high chances that there are cases who would come to you who need help so coming from another part of India and they will be here for some time and probably their child needs help so of course you learning a new language for an SLP is important	learning region specific languages is crucial for SLP
I don't find any difference in exposing to two languages for exposing to only i do find a lot of reference for exposing in 2 languages and exposing in only one language because the child learnt the child vocabulary can actually get actually getting expanded by the use of 2 languages which I told when you say “sit down” or when you say in Malayalam “irike” the child know two kinds of vocabulary I …	its easier to learn a second language simultaneously with the first
my opinion is it will only be an advantage and one more thing would like to say is of course these are the languages which we speak we also use a lot of gestural language with the children so using a gesture especially for a child verbally in the spectrum would only boost their knowledge on each language or both boost their vocabulary I don't think put them down in any of the area in any type of …	exposing to two languges is only advantageous and boost children knowledge
I don't think so because we always learn typically development in children there is a theory called transfer of language for example if you are learning Malayalam as L1 and learning English as a second language then there is always the transfer of you know the vocabulary I believe that this happens in autistic children so when you have a L1 and L2 something else you know that I feel that t that i…	cross linguistic theory helps
So what I feel is when you give a what I feel is intervention in 2 languages probably in their mother tongue and in l2 lets say it as English which I will start to have a good interaction if the child is going to a preschool or anganwadi or wherever the child is, if they if they if they are used in English as a medium of instruction I don't think the child will be less apart the child will still …	provide intervention in both languages helps the child to improve both
I think I dont I don't know what research say about bilingualism, as soon as the child is diagnosed and even we start the rehabilitation you can start using both the languages it is not necessary that only one till the three years of age the child should be only exposed to the mother tongue and then after 3 yrs and then that doesn't work actually and also another thing is we know that language is…	exposing to two languages in early age enhances the childs literacy skills along with vocabulary
severity, severity i haven't I'm not sure about this question but from the experience I think when the when the usually when the severity is more I seen that children become minimally verbal or the children who have children who have severe autism but it's not very well correlated but anything from the experience even the child is very severe so for those children I have tried to use I would try …	even severe ASD children can learn two languages
I don't support it especially in a multilingual country like India even for typically developing children they don't do that interactive study says that the children who are exposed to more infant who are exposed to more languages has better word processing so even for typically developing children they don't do that so for ASD should also I don't recommend monolingual approach	in india being multilingual country, bilingual approach is crucial
often parents have a doubt that whether the child is confused with 2 language So often what I do is I council from saying that this imothertongue is one language which a child has been hearing from very beginning even before the diagnosis of ASD so I dont think that should be a confusion for the child only learning a second language might be a you know challenge for the child but even when like I…	counsel parents regarding stimulating in both the languages simultaneously
there are parents who come up and say there are some activities but now I'm hearing it a little lesser but before I used to hear a lot even SLP’s be it special educators or anyone advised to use only one language at home so that the child doesn't become confused but that's a little become burden for the parent because probably the therapist are totally well versed in English so the parents will u…	confusion reagarding language choice depending on the communication partner
of course i need to show them I make parents talk to other parents who have been through the therapy okay for example I have sessions I have parents coming up who are oldest who are older children who are diagnosed with ASD who has been through the phase of using 2 languages at the same time so I personally make the parents talk to the other parents so that you know they get confidence that okay …	parent to parent interaction, provide evidences from the literature to avaoid parents confusion
if you are working in only one region probably in your own mother tongue own home town you know that you are going to get only cases of the same language children who have been using your mother tongue but even then there are cases where there are people who shift and come i would say knowing knowing there is a professor who told it is important for an SLP to learn languages so I think you should…	proficiency in more languages is important for SLP
I have always for bilingualism I don’t support monolingualism we live in a multilingual country I think we have to encourage bilingualism and I don't support the notion that monolingualism help the children especially children with ASD thats why always support bilingualism for children not for children with ASD but for all the children with communication difficulties	bilinguaism is imporatnt to overcome communication difficulties

## Sheet: Participant 9 (AM)
Excerpts	Codes
bilingualism, it is a might be the exposure or the child is using both the languages or 2 languages so it can be either maybe the child might be getting the exposure or the parents with the child will be using both the languages	two language exposure
percentage see it is more than 90% what happens you know like when they because many of the children before 3 years of age itself they will be going for the therapy so if the child’s mother tongue is some other languages like other than kannada they will be doing beiri or something they will be doing either in Kannada or English so in that cases many most of them will be like 90% which is they ar…	90% of children here speak two languages
it is very important that is the basic thing because what we are doing is speech therapy language therapy that too in ASD the therapy what we are giving is language true that is the first thing we should be knowing knowing so it is very crucial without knowing that I don't think you can go front	knowing ASD child native language is very crucial and a basic thing
I will learn the language so you know with the even the initial therapy there know I will make mother also sit inside then I will be doing under her guidance okay because language what at home if they are using one language then the initial therapy also we have to do it in that language and otherwise I dont think that will be ASD	use mother as medium during intervention to manage native language
i will then slowly slowly I will also be using those language words function and content then slowly slowly i will make mother stay outside and i will be continuing ASD for most of the children that increase you know they will show some issues SLI components and all will be there then slowly I will prefer English but initially the native language mother tongue fully	Learn the child's native language's content and function terms first, then switch to English
with bilingual no I am not aware of that bilingual things okay i use the comman language ALD I use then the REELS for ASD CARS and GARS then ALD i use okay then REELS also i use the level to select the goals then COMDEALL checklist and for bilingual as such I don't have I don't I don't know really thats why I am not using	standardised test materials for bilingual children are not available
during assessment I will not be using the native language I will be doing in the language which I know okay because most of ASD children they are like small age for that group so it will be under parents guidance only i will be like history all that I will be doing it in the common language which I know okay then I'll be observing or i will be saying someother to like ask okay in their language O…	during assessment as parents are more involved a common language will be used	intervention will be given in the childs native language
for ASD initially I am confident not very confident okay but if it comes might be higher language skills like i didn’t face such good language skill children in ASD Asperger's and all I've not seen so might be I don't know what you asked is how confident i am with using the language other language right yes so right now i am confident why because ASD children are not that talktive only the basic …	ASD intervention does not require language proficiency
for an SLP the language is an important part right that also that fluency and you know when the language component of that comes it matters also the clients that will be coming and sitting with us will see the language fluency how confident SLP they are so i think it is	being proficient in more languages is crucial for SLP
my opinion actually to all my clients I strongly say you should go only with the native language mother tongue okay but in some cases we have to use both even parents also at home they will be using both so my opinion will be like i will be saying amma give importance to mother tongue because the child will be hearing what others also speak not only what all things you are saying Okay so when you…	Start with one language, but if the child is exposed to two languages at home, stimulate in both but emphasize the native language.
initially it is better to be in one language only because first of all the language confusion it matters but again i say it depends on the severity of the of the ASD if it is very mild the spectrum its like very mild and if the SLI is more and if English that you know that skill is there because most of the ASD children they show their attraction towards english yes yes true given the hightech de…	initating with one language is better to avoid confusion	children with ASD might show more intrest in english over native language
definitely it matter because you know ASD severity if it is more and listening towards the language and all be very like following commands all that it will be very less that also if the sensory issues are more the attention towards language and all it will be very less very true so in that case again if we are going to the bilingual for both the languages we are introducing it is going to be dif…	with more severity and associated conditions it will be hard to pick two languages
it is difficult why because already there is a ASD component is there if the child is falling into spectrum one language only it is difficult so again the second language is very according to my thing it will be difficult again it depends on the child IQ the SLI component their attraction towards english secondly it depends on that see i had a child who is like you know mother tongue is too low b…	individual specific and depends on childs interest
see if it is the bilingual approach we are using the communication will be confusing for the child again you know maybe in the therapy setup if we are using one language and outside at home if they are using another language then what is the point how can the child communicate how can the child follow that command go take that they will not be understanding okay then the social skills again also …	stimulation of two languages should be genralised to have impact on communication and social interaction
I would say before 6 or 7 no before 6 not 7 yeah before 6 we have to otherwise after 6 it will be very difficult , we start the mother tongue however the child will be hearing from birth yes maam second language once the child started going to school or some other exposure pre-school day-care exposure 3 and half or 4 second language exposure	two languages exposure before 6 years of age
it depends on the children age i say the bilingual approach is like will not benefit much if child is not having any SLI component like if the severity of ASD is more then i dont think bilingual approach will help okay even the IQ also matters if ASD with IQis poor ADHD component is there so that time i dont think bilingual approach will help true but in the second stage like how i said like SLI …	severity and impct of bilingualism are correlated
my suggestion is like you should always go initially you should always go with the mother tongue okay because the child is interacting with the grandparents also with the other family members also with everyone true so the child is better to go with the Native language then slowly as the child grows up they will come to know about the need extra talent whether the child is having any SLI componen…	initiate stimulating in one language considering the communication partners and depending on the child capabilities introduce second
i told many parents to use their mother tongue till be like some other language tulu or something and they will say please continue in english because in future he has to go school so again in that when the exposure comes actually parents will be will be knowing well they will be giving us the suggestion to use this but when the higher language comes also we will use the mother tongue only but th…	parents preferto focus more in english
I directly say them that they should go with the mother tongue i will say my level best i will try counseling them to go only with mother tongue once she picks up and starts speaking then slowly we can introduce other i will be counseling them okay but some parents will take it and some others will ignore and say i should go with the other language only not the native language	counselling
actually if its ASD SLP should be playing a crucial role after parents know it is important because ASD is like language disorder true also the therapy should be knowing initially what language we can keep then slowly how we can when we can give exposure to second language if we are giving exposure to the bilingual this thing also how we can without getting confused how we can improve child yes s…	learn more languages
SLP that also when it comes to ASD we okay a major so and even the after parents SLP plays a major role so you should be knowing properly about the language this thing even you know which language you choose ha true depending on the child's IQ depending upon the child need if the child is having an SLI overall specific attraction towards english and again hyperlexia is there the child who has hyp…	knowledge about choice of language

## Sheet: Participant 10 (RM)
Excerpts	Codes
actually according to the theoretically we say that service for the child must be close to the mother tongue but according to me my exposure is like even an autism child can you know you can have a like need not to be a native language the child can be exposed to more than one language do a therapeutic intervention of autism this is what my experience is so need not have to be like in their langu…	its not necesarry to provide intervention in childs native language
I can definitely take like assessment and intervention in the fourth language in which I know but I can still say that may be around 55 to 60 percentage of proficiency I have but I can confidently do therapy and assessment even though my proficiency is only 55 to 60%	can manage assessment and intervention without being completely proficient
I don't have any resources don't have any knowledge of any such resources so so far whatever I'll be doing is out of my experience of knowledge which I have but as far as I know that objective rules and things I am not much aware of because I never had to use such kind of tools in my profession never you know I never knew about such kind of need to use are available or not	not aware of the standardized test materials
for example so far I never had to do any kind of bilingual studies or like that I never had to you know professionally there was any need has not come so far because I'm dealing with autism children assessment is like a normal assessment procedure that we do so in that bilingual kind of assessment and all I never just because that is never my concern actually my concern is like what is a child do…	bilingual assessment is nt required in cinical perspective
speaking more than one language yes yes being when you are living in an Indian kind of set up it is and when you can have you know when your job can change from one place to another state to another and acting was from one state to another language is ready so I think it is one of the most important quality an SLP should have language learning capacity	SLP should learn more languages
so far what I can say is may be in a very beginning stage may be more than one language because the child is not in not having any prelinguistic capability to learn language in that scenario when you are exposed to Basic child is exposed to more than one can effect or can be little bit hazardous for the child develop any language but as the with the continuation of therapy may be exposing the chi…	After prelinguistic skills are acquired, stimulate in one language, preferably native language.
in the very beginning I feel it may affect them there can be a confusion with the children of 2 maybe after that it can be advantages but then the beginning it can be a disadvantage	initially two languages might confuse the child
no no they wont be having any difficulty in learning more than one language may be communication aspect it would be affected in their mother tongue also may not be that much in the mother tongue if that exposure is very high compared to the second language communication going to be effected whatever the language the child knows but I don't think so you know getting exposed to the second language …	If the child learns the first language efficiently, learning the second will be easy.
severity can have an impact but what I can say is I don't know how much people will believe extremely severe children are performing in a very good that means children who have extreme sensory issues are performing very well like means their learning capacities quite stronger compared to those autism student who has hyperness	severeity and language learning capabities are not always associated
because you are restricting the child capability you are underestimating an autism children's capability of learn and it is not right that you are not exposing the child to another language you cannot presume and decide their child will never learn the second language you are underestimating a child	should not undermine the abilities of an autistic child
see their communication social interaction is there need disability how much are you going to do whatever their communication is going to get better in the sense they they are never going to initiate I cannot say never for something but of course that communication aspect is not going to become as like a normal person so bilingualism or multilingualism or even if it is monolingualism it is not go…	bilingualism may or may not be an advanatage
I will tell you like at least for another 6 to 8 months if a child is going for an intensive intervention intensive intervention or maybe a eight to one year you can focus on around 6 months you can completely focus on a monolingual approach when child is going for an intensive intervention then from 7 , 8 months when you can go multilingualism if there is an exposure otherwise if it is bilingual…	best to introduce child to one language during intervention period and then two or more languages.
what I have found is the severity of ASD is having an you know the means the child is hypersensitive or hyper this thing good capability to learn it the learning capacity is much better but the child who is hyposensitive that means the child would very hypoactive for them it is like very difficult to achieve we find that very hard to achieve it takes time compared to those children who is hyper	Hypersensitive children learn better than hyposensitives.
what I feel is like we always have a problem like we look in to that like every children are same and we presume that you know the child may not be able to you know you are fresher rising them or you are lazy i’m not getting a right word to tell just like you feel that your overloading the order but it is not that and you know there capability is also very much some aspect is very much similar to…	should not limit the child to one language because the only difference is social communication difficulty
what you have to make them understand is that they also have a little bit of confusion because of their knowledge or the information that they gather from the people or you know from the Internet etc So what we can always council them is that bilingualism is definitely not going to get their child in a very bad way only thing is when are you going to introduce how are you going to introduce that …
seee actually what has happened is over the period when you are in a crucial period of taking up the therapy or etc etc we have no much knowledge for we presume that it will be better that the child will be you know they want to learn much better if whatever the language spoken at school will be the best language to be spoken you know the more they exposure better the childs capability to learn s…	counselling parents regarding the appropriate choice of language
see forcing them is definitely it will I have never come up across but if anyone like they are forcing the parents many of the times I have heard that the like with parents can speak their language but what about the grandparent if the child exposed grandparents and grandparents does not know that language what will they do so I think then we feel such kind of fresh rising happening with the scho…	choice of language based on the communication partner
ya definitely think it will be always good if we come across any kind of things you know any intervention participation for you know this is out of my experience im telling you when to expose a first language and then move to the second language but such kind of seminar has been held and people have done evidence based approach you know and has come l when to introduce how to introduce what are t…	Evidence based practice
i have to say the need autism children are different like how we take each normal children are different every child in learning capacity is different so definitely it is not possible to generalise you know the learning things across all the autism children and another what I am trying to find out is like the severity which they are talking there is a need to explorer more about the severity of t…	autism is heterogenous and plan of intervention shoild be individualistic

[truncated: 7 more sheets: Participant 11(RD), Participant 12 (Pr), Participant 13 (Sh), codes, Subthemes, Subthemes 2.0, Themes]
